# Supplementary material for: Nutritional stress in larvae induces adaptive responses that transcend generations in males of a model insect
Source: J Exp Biol. 2025 Jan 17;228(2):jeb247972. doi: 10.1242/jeb.247972 (PMC11832117; doi:10.1242/jeb.247972)
Supplement: Table S1. Full results of the sequential model reduction for starvation resistance and egg-to-adult viability. Bold denotes significant p-value. [file jexbio-228-247972-TableS1.xlsx]

## Sheet: Starvation resistance
Full results of the sequential model reduction for starvation resistance. Bold denotes significant p-value.
		Time until death (hrs)
Generation	Models compared	Summary Statistics of Model Fit
	Predictor variable	Estimate±s.e.	R-squared	Fd.f	P-Value
	(Yeast conc.)² : (Yeast conc.)
F0	Yeast conc.²	-5.31±8.64	0.03	2.092,73	0.13
	Yeast conc.² (Intercept)	72.95±95
	(Yeast conc.) : null
	Yeast conc.	-0.11±0.18	0.004	0.361,74	0.55
	Yeast conc. (Intercept)	74.52±2.79
	(F0 yeast conc.)² * F1 : (F0 yeast conc.) * F1
F0 and F1	F0 yeast conc.² * F1	51.4	0.13	1.761,153	0.18
interaction	F0 yeast conc.² * F1 (Intercept)	63.52±2.24
	(F0 yeast conc. ) * F1 : ( F0 yeast conc.) + F1
	F0 yeast conc.* F1	-1.1±0.27	0.11	17.161,156	< 0.001
	F0 yeast conc. * F1(Intercept)	55.84±2.81
	(F0 yeast conc.) : null
F1 Rich Diet	F0 yeast conc.	0.43±0.19	0.06	5.241,78	< 0.05
	F0 yeast conc. (Intercept)	55.83±2.83
	(F0 yeast conc.) : null
F1 Poor diet	F0 yeast conc.	-0.67±0.19	0.14	12.761,77	< 0.001
	F0 yeast conc. (Intercept)	69.7±2.84
	F1 diet : null
F1 (Rich vs Poor)	F1	-1.65±1.49	0.008	1.211,157	0.27
	F1 (Intercept)	61.88±1.06
	(F0 yeast conc.)² * F2 : (F0 yeast conc.) * F2
F0 and F2	Yeast conc.² * F2	-47.33±24	0.32	5.431,145	< 0.01
interaction	Yeast conc.² * F2 (Intercept)	74.32±1.95
	(F0 yeast conc.)² * F2 : ( F0 yeast conc.)² + F2
	F0 yeast conc.² + F2	-24.04±7.64	0.32	5.671,147	0.57
	F0 yeast conc.² + F2 (Intercept)	74.32±1.95
	(F0 yeast conc.)² + F2 : F2
F2	F0 yeast conc.	-24.05±7.63	0.31	5.072,149	< 0.01
	F0 yeast conc. (Intercept)	74.32±1.95
	(F0 yeast conc.)² : null
	F0 yeast conc.	-24.41±8.99	0.05	3.822,150	< 0.05
	F0 yeast conc. (Intercept)	60.24±0.73
	(F0 yeast conc.)² + F2 : (F0 yeast conc.)²
F2 (Rich vs Poor)	F2	-9.49±1.24	0.31	58.262,148	< 0.001
	F2(Intercept)	74.32±1.95
	(F0 yeast conc.)² : null
	F2	-9.53±1.28	0.26	55.681,150	< 0.001
	F2 (Intercept)	74.38±1.99

## Sheet: Egg-to-adult viability
Full results of the sequential model reduction for egg-to-adult viability. Bold denotes significant p-value.
		Egg-to-adult viability
Generation	Models compared	Summary Statistics of Model Fit
	Predictor variable	Estimate±s.e.	χ2	d.f.	P-Value
	(Yeast conc.)² : (Yeast conc.)
F0	Yeast conc.²	-2.27±0.51	10.33	1	< 0.01
	Yeast conc.² (Intercept)	-1.56±0.06
	(Yeast conc.)² : null
	Yeast conc.²	-2.27±0.51	28.68	2	< 0.001
	Yeast conc.² (Intercept)	-1.56±0.06
	(F0 Yeast conc.)² * F1 : (F0 Yeast conc.) * F1
F0 and F1	F0 yeast conc.² * F1	-5.67±1.69	1.59	2	0.45
interaction	F0 yeast conc.² * F1 (Intercept)	-2.64±0.13
	(F0 yeast conc. ) * F1 : (F0 yeast conc.) + F1
	F0 yeast conc.* F1	0.08±0.02	18.35	1	< 0.001
	F0 yeast conc. * F1(Intercept)	1.89±0.18
	(F0 yeast conc.) : null
F1 Rich Diet	F0 yeast conc.	-0.01±0.01	0.54	1	0.46
	F0 yeast conc. (Intercept)	-1.89±0.78
	(F0 yeast conc.) : null
F1 Poor diet	F0 yeast conc.	0.07±0.01	47.55	1	< 0.001
	F0 yeast conc. (Intercept)	69.7±2.84
	F1 diet : null
F1 (Rich vs Poor)	F1	0.66±0.8	66.84	1	< 0.001
	F1 (Intercept)	-2.34±0.16
	(F0 yeast conc.)² : (F0 yeast conc.)
F0 and F2	F0 yeast conc.² * F2	-0.79±1.68	0.53	2	0.77
interaction	F0 yeast conc.² * F2 (Intercept)	-2.65±0.13
	(F0 yeast conc.) * F2 : (F0 yeast conc.)² + F2
	F0 yeast conc. + F2	0.06±0.01	15.77	1	< 0.001
	F0 yeast conc. + F2 (Intercept)	1.13±0.16
	(F0 yeast conc.) : null
F2 Rich diet	F0 yeast conc.	-0.06±0.01	24.82	1	< 0.001
	F0 yeast conc. (Intercept)	-1.13±0.16
	(F0 yeast conc.) : null
F2 Poor diet	F0 yeast conc.	0.00±0.01	0.02	1	0.88
	F0 yeast conc. (Intercept)	-1.23±0.13
	(F0 yeast conc.)² + F2 : (F0 yeast conc.)²
F2 (Rich vs Poor)	F2	0.69±0.07	80.28	1	< 0.001
	F2(Intercept)	-1.89±0.06
