# Supplementary material for: Nutritional stress in larvae induces adaptive responses that transcend generations in males of a model insect
Source: J Exp Biol. 2025 Jan 17;228(2):jeb247972. doi: 10.1242/jeb.247972 (PMC11832117; doi:10.1242/jeb.247972)
Supplement: Table S2. Gene lists for the rich vs poor developmental diet comparisons across the three generations: Significantly differentially expressed genes, genes that are upregulated in flies developed on the poor diet and genes that are downregulated in flies developed on the poor diet. [file jexbio-228-247972-TableS2.xlsx]

## Sheet: Significant genes
Supplementary table 3
Vials used for the comparisons in the analysis of signicantlly differenitated genes
Significantly differentially expressed genes across the comparisons
1) Test for consistency in gene expression across the experimental generations.
	GeneID	AveExpr	Coef	t	P.value	P.value.adj	Gene symbol	Gene Description	GO Biological Process Term
F0 Rich vs F1 Rich	18165482	6.59867	2.36667	6.34462	1.0288e-06	0.0157499	Lsp2	Larval serum protein 2	motor neuron axon guidance // synaptic target inhibition
F1 Rich vs F2 Rich	18165482	6.59867	2.36667	6.34462	1.0288e-06	0.0157499	Lsp2	Larval serum protein 2	motor neuron axon guidance // synaptic target inhibition
2) Investiage the impact of nutritional stress on gene expression by comparing rich vs poor. Focused on offspring whose parents developed on rich diets. Bold genes indicate genes that appeared in all comparisons
	GeneID	AveExpr	Coef	t	P.value	P.value.adj	Gene symbol	Gene Description	GO Biological Process Term
F0 Rich vs Poor	18161213	3.967	2.74333	10.0998	1.77e-10	2.70386e-06	CG16898	CG16898 gene product from transcript CG16898-RA	metabolic process
	18197619	4.52067	1.57333	9.12891	1.394e-09	1.06696e-05	AOX1	Aldehyde oxidase 1	pyridoxal metabolic process // oxidation-reduction process
	18133453	4.39133	1.82333	8.65935	3.956e-09	2.0189e-05	CG3285	CG3285 gene product from transcript CG3285-RA	transmembrane transport // proton transport // glucose transmembrane transport
	18141819	0.813	-0.8	-6.69218	4.28069e-07	0.00163833	tomb	tombola	male meiosis // positive regulation of transcription during meiosis
	18148353	6.22333	1.12667	6.30629	1.13415e-06	0.00347254	Alas	Aminolevulinate synthase	heme biosynthetic process // chitin-based cuticle development // protoporphyrinogen IX biosynthetic process // heme biosynthetic process // biosynthetic process // tetrapyrrole biosynthetic process
	18141712	7.28833	-1.39667	-6.00233	2.4698e-06	0.00525396	Jon25Biii	Jonah 25Biii	proteolysis // proteolysis // proteolysis
	18161727	2.16467	1.69667	5.96125	2.74555e-06	0.00525396	Cyp6d2	CG4373 gene product from transcript CG4373-RA	oxidation-reduction process // response to camptothecin // response to DDT // insecticide catabolic process
	18207604	3.32967	1.25333	6.0726	2.06153e-06	0.00525396	CG15784	CG15784 gene product from transcript CG15784-RB	biological_process
	18134573	5.908	-1.19	-5.82699	3.88417e-06	0.00660698	CG17633	CG17633 gene product from transcript CG17633-RA	proteolysis // neurogenesis
	18165951	1.65067	1.15667	5.58194	7.3436e-06	0.0102203	l(3)02640	lethal (3) 02640	peptidyl-pyrromethane cofactor linkage // tetrapyrrole biosynthetic process
	18183923	7.57567	-1.12	-5.58244	7.33394e-06	0.0102203	Sodh-1	Sorbitol dehydrogenase 1	oxidation-reduction process
	18160245	6.22933	1.59667	5.47746	9.64698e-06	0.0123071	Arc1	Activity-regulated cytoskeleton associated protein 1	muscle system process // muscle system process // behavioral response to starvation
	18134545	1.71167	1.01	5.43627	1.07445e-05	0.0126529	Apoltp	Apolipoprotein lipid transfer particle	sterol transport // positive regulation of lipid transport // acylglycerol transport // lipid transport
	18170264	5.439	-1.26667	-5.40639	1.16188e-05	0.0127052	mag	magro	lipid metabolic process // cholesterol homeostasis // triglyceride homeostasis // lipid catabolic process
	18193419	5.95333	-0.936667	-5.28712	1.58844e-05	0.0162116	Jon99Cii	Jonah 99Cii	proteolysis // proteolysis // digestion // proteolysis
	18188341	1.28567	0.976667	5.08226	2.72199e-05	0.0260443	CG13659	CG13659 gene product from transcript CG13659-RA	metabolic process
	18155614	2.73	-1.66667	-5.0346	3.08605e-05	0.0277908	CG43114	CG43114 gene product from transcript CG43114-RA	defense response // biological_process
	18137009	0.96	0.71	4.96599	3.69766e-05	0.0314486	CG33282	CG33282 gene product from transcript CG33282-RB	monosaccharide transport // transmembrane transport // proton transport // glucose transmembrane transport
	18141537	5.24833	-1.12	-4.88488	4.57941e-05	0.036898	CG16704	CG16704 gene product from transcript CG16704-RB	negative regulation of endopeptidase activity
	18137020	2.257	1.11333	4.81108	5.56346e-05	0.0380052	CG33301	CG33301 gene product from transcript CG33301-RB	biological_process // metabolic process
	18168480	7.146	0.68	4.80124	5.70985e-05	0.0380052	CG13309	CG13309 gene product from transcript CG13309-RA	chitin metabolic process // multicellular organism reproduction
	18175347	2.213	-1.04333	-4.81716	5.47502e-05	0.0380052	CG5707	CG5707 gene product from transcript CG5707-RA	biological_process
	18202554	3.06767	-0.64	-4.84324	5.11093e-05	0.0380052	Dup99B	Ductus ejaculatorius peptide 99B	G-protein coupled receptor signaling pathway // negative regulation of female receptivity // oviposition // multicellular organism reproduction // negative regulation of female receptivity, post-mating // regulation of oviposition // behavior // regulation of female receptivity, post-mating
	18164515	9.48233	-0.683333	-4.71722	7.12686e-05	0.043642	CG42782	CG42782 gene product from transcript CG42782-RB	biological_process
	18215817	5.24267	-0.846667	-4.72752	6.9358e-05	0.043642	CG9914	CG9914 gene product from transcript CG9914-RB	fatty acid metabolic process // oxidation-reduction process
	18188338	1.70167	1.60333	4.70175	7.42371e-05	0.0437114	CG11893	CG11893 gene product from transcript CG11893-RA	chaeta development // wing disc development // metabolic process
	18167031	3.64833	1.68	4.66697	8.1371e-05	0.0461373	CG13905	CG13905 gene product from transcript CG13905-RB	---
	18150481	7.472	-0.88	-4.63406	8.87486e-05	0.0485233	CG4716	CG4716 gene product from transcript CG4716-RC	oxidation-reduction process // oxidation-reduction process
F1 Rich vs Poor	18161213	3.967	3.55667	13.0941	1e-12	9.385e-09	CG16898	CG16898 gene product from transcript CG16898-RA	metabolic process
	18197619	4.52067	1.92667	11.1791	2e-11	1.56121e-07	AOX1	Aldehyde oxidase 1	pyridoxal metabolic process // oxidation-reduction process
	18168480	7.146	1.37333	9.69662	4.1e-10	2.09428e-06	CG13309	CG13309 gene product from transcript CG13309-RA	chitin metabolic process // multicellular organism reproduction
	18134430	4.50967	2.55333	8.88531	2.386e-09	9.13227e-06	CG9568	CG9568 gene product from transcript CG9568-RA	---
	18161727	2.16467	2.34667	8.24503	1.0176e-08	3.11568e-05	Cyp6d2	CG4373 gene product from transcript CG4373-RA	oxidation-reduction process // response to camptothecin // response to DDT // insecticide catabolic process
	18133453	4.39133	1.69667	8.05779	1.5712e-08	4.00897e-05	CG3285	CG3285 gene product from transcript CG3285-RA	transmembrane transport // proton transport // glucose transmembrane transport
	18186494	6.58233	1.67	7.66282	3.9881e-08	8.72197e-05	CG5399	CG5399 gene product from transcript CG5399-RB	biological_process
	18160245	6.22933	2.13	7.3071	9.389e-08	0.000179671	Arc1	Activity-regulated cytoskeleton associated protein 1	muscle system process // muscle system process // behavioral response to starvation
	18134545	1.71167	1.32667	7.14071	1.40908e-07	0.000239684	Apoltp	Apolipoprotein lipid transfer particle	sterol transport // positive regulation of lipid transport // acylglycerol transport // lipid transport
	18165482	6.59867	-2.48333	-6.65738	4.67068e-07	0.000715034	Lsp2	Larval serum protein 2	motor neuron axon guidance // synaptic target inhibition
	18170809	1.655	1.32333	6.58626	5.58422e-07	0.000777171	CG8620	CG8620 gene product from transcript CG8620-RA	---
	18151320	2.29133	1.06	6.22537	1.39403e-06	0.00177843	CG5002	CG5002 gene product from transcript CG5002-RA	sulfate transport // transmembrane transport // transport // bicarbonate transport // oxalate transport // regulation of membrane potential // regulation of intracellular pH // sulfate transmembrane transport // chloride transmembrane transport
	18169001	5.46767	1.09333	6.07729	2.03683e-06	0.00231729	CG14125	CG14125 gene product from transcript CG14125-RB	chitin metabolic process
	18133571	5.40933	2.58333	6.06091	2.12437e-06	0.00231729	CG15423	CG15423 gene product from transcript CG15423-RA	---
	18149415	4.575	1.90333	6.01836	2.36999e-06	0.00231729	CG12825	CG12825 gene product from transcript CG12825-RA	---
	18158994	1.38	1.20667	6.00994	2.42188e-06	0.00231729	CG12780	CG12780 gene product from transcript CG12780-RA	detection of biotic stimulus // defense response to virus
	18191211	1.44367	0.836667	5.95464	2.79275e-06	0.00251496	Hph	HIF prolyl hydroxylase	response to hypoxia // protein export from nucleus // cellular response to DNA damage stimulus // terminal branching, open tracheal system // protein localization // peptidyl-proline hydroxylation to 4-hydroxy-L-proline // peptidyl-proline hydroxylation // positive regulation of cell growth // positive regulation of cell growth // oxidation-reduction process // trachea morphogenesis // cellular r…
	18214729	3.90233	1.39	5.92882	2.98511e-06	0.00251648	CG15347	CG15347 gene product from transcript CG15347-RA	---
	18161522	1.09033	1.76	5.91131	3.1232e-06	0.00251648	pirk	poor Imd response upon knock-in	response to symbiotic bacterium // negative regulation of innate immune response // negative regulation of immune response // negative regulation of peptidoglycan recognition protein signaling pathway
	18207604	3.64833	2.06333	5.73185	4.9712e-06	0.00369624	CG15784	CG15784 gene product from transcript CG15784-RB	biological_process
	18167031	3.32967	1.17667	5.70114	5.3842e-06	0.00369624	CG13905	CG13905 gene product from transcript CG13905-RB	---
	18190622	2.95467	1.53667	5.69093	5.52891e-06	0.00369624	CG33346	CG33346 gene product from transcript CG33346-RB	apoptotic DNA fragmentation // response to oxidative stress // response to bacterium // RNA phosphodiester bond hydrolysis // response to paraquat
	18177918	1.54167	1.2	5.68925	5.55318e-06	0.00369624	CG10116	CG10116 gene product from transcript CG10116-RA	lipid catabolic process // metabolic process
	18156300	2.91667	1.61333	5.61754	6.69274e-06	0.00426913	Mal-A3	Maltase A3	carbohydrate metabolic process // glucose metabolic process // maltose metabolic process // metabolic process
	18156744	6.28833	-1.02667	-5.59642	7.07142e-06	0.00433026	TpnC47D	Troponin C at 47D	---
	18169447	5.67433	0.846667	5.56465	7.68226e-06	0.00452338	CG7272	CG7272 gene product from transcript CG7272-RA	carbohydrate transmembrane transport // transport // carbohydrate transport
	18140938	2.56567	1.69	5.45501	1.02305e-05	0.00580069	CG15255	CG15255 gene product from transcript CG15255-RB	proteolysis // neurogenesis
	18174425	4.72767	-1.68667	-5.42568	1.10464e-05	0.00603962	ple	pale	catecholamine metabolic process // courtship behavior // male courtship behavior // adult locomotory behavior // aromatic amino acid family metabolic process // response to wounding // wing disc development // thermosensory behavior // regulation of dopamine metabolic process // dopamine biosynthetic process // dopamine metabolic process // thermotaxis // developmental pigmentation // cuticle pig…
	18187254	5.77067	-2.38333	-5.41039	1.14978e-05	0.00606962	Cpr92F	Cuticular protein 92F	chitin-based cuticle development // chitin-based cuticle development // anatomical structure development
	18158346	4.44833	0.893333	5.35293	1.33656e-05	0.00682049	Tsp42Ed	Tetraspanin 42Ed	biological_process
	18165951	1.65067	1.10333	5.32456	1.43982e-05	0.00694388	l(3)02640	lethal (3) 02640	peptidyl-pyrromethane cofactor linkage // tetrapyrrole biosynthetic process
	18145284	4.702	-0.57	-5.3075	1.5057e-05	0.00694388	CG33511	CG33511 gene product from transcript CG33511-RB	---
	18130780	4.89567	0.88	5.30512	1.51515e-05	0.00694388	Cyt-c-p	Cytochrome c proximal	oxidative phosphorylation // mitochondrial electron transport, ubiquinol to cytochrome c // mitochondrial electron transport, cytochrome c to oxygen // ATP synthesis coupled electron transport // positive regulation of cysteine-type endopeptidase activity involved in apoptotic process // oxidation-reduction process // oxidation-reduction process
	18161888	2.67033	1.23333	5.29261	1.56573e-05	0.00694388	CG3906	CG3906 gene product from transcript CG3906-RA	---
	18159991	1.553	1.13667	5.28734	1.58754e-05	0.00694388	CG44250	CG44250 gene product from transcript CG44250-RB	biological_process
	18136862	2.40133	1.24667	5.26657	1.6765e-05	0.00712932	Mur29B	Mucin related 29B	biological_process
	18161053	6.10533	0.79	5.2437	1.7803e-05	0.00736609	CG15098	CG15098 gene product from transcript CG15098-RA	---
	18150710	3.55933	1.44	5.16019	2.21731e-05	0.00893284	Cyp6a23	CG10242 gene product from transcript CG10242-RA	oxidation-reduction process
	18151717	3.27967	-1.56333	-5.11299	2.51051e-05	0.00979976	Obp56e	Odorant-binding protein 56e	sensory perception of chemical stimulus // sensory perception of chemical stimulus // multicellular organism reproduction // sensory perception of chemical stimulus
	18156915	6.10567	1.44667	5.10549	2.56052e-05	0.00979976	thetaTry	thetaTrypsin	proteolysis // proteolysis // proteolysis // proteolysis
	18137020	4.95033	1.99333	5.06786	2.82719e-05	0.0101499	CG33301	CG33301 gene product from transcript CG33301-RB	biological_process // metabolic process
	18134568	3.89767	0.97	5.06689	2.83448e-05	0.0101499	CG13117	CG13117 gene product from transcript CG13117-RB	---
	18139900	3.91433	-1.97667	-5.06192	2.8718e-05	0.0101499	Acp1	Adult cuticle protein 1	---
	18169284	2.257	1.17	5.05596	2.91722e-05	0.0101499	CG13482	CG13482 gene product from transcript CG13482-RA	---
	18149205	4.41067	1.46	5.0115	3.2797e-05	0.0108988	Tsp42Ec	Tetraspanin 42Ec	biological_process
	18149978	0.729	1.05	5.00739	3.31538e-05	0.0108988	CG12934	CG12934 gene product from transcript CG12934-RB	---
	18188326	1.669	1.01667	5.0039	3.34603e-05	0.0108988	CG11878	CG11878 gene product from transcript CG11878-RA	metabolic process
	18149383	0.392667	-0.616667	-4.98776	3.49141e-05	0.0111182	CG2064	CG2064 gene product from transcript CG2064-RA	metabolic process // oxidation-reduction process
	18143989	2.661	1.08333	4.97646	3.59698e-05	0.0111182	Hakai	CG10263 gene product from transcript CG10263-RE	actin filament organization // dorsal closure // epithelial cell migration, open tracheal system // midgut development // head involution // protein ubiquitination // protein ubiquitination // segmentation // chitin-based cuticle development // epithelium development // regulation of cell adhesion
	18178610	4.68533	1.3	4.97286	3.63125e-05	0.0111182	CG5506	CG5506 gene product from transcript CG5506-RA	---
	18143521	4.24933	-2.92667	-4.95829	3.77348e-05	0.011159	CG16885	CG16885 gene product from transcript CG16885-RA	---
	18153649	3.31367	0.916667	4.9566	3.79036e-05	0.011159	CG30269	CG30269 gene product from transcript CG30269-RB	---
	18164556	3.909	0.95	4.89169	4.49786e-05	0.012992	CG42808	CG42808 gene product from transcript CG42808-RA	---
	18142674	4.74367	2.91667	4.8604	4.88484e-05	0.0138485	LManVI	Lysosomal alpha-mannosidase VI	mannose metabolic process // carbohydrate metabolic process // metabolic process
	18210509	2.601	0.89	4.83559	5.21515e-05	0.0145161	CG32640	CG32640 gene product from transcript CG32640-RA	response to heat
	18167814	4.46233	-1.31	-4.8252	5.3601e-05	0.0146532	CG15021	CG15021 gene product from transcript CG15021-RA	---
	18183061	2.46567	2.30667	4.80006	5.7277e-05	0.0153834	GstD2	Glutathione S transferase D2	glutathione metabolic process // response to toxic substance // oxidation-reduction process
	18157989	3.57267	0.876667	4.79245	5.84386e-05	0.0154248	CG4302	CG4302 gene product from transcript CG4302-RA	UDP-glucose metabolic process // metabolic process // flavonoid biosynthetic process // flavonoid glucuronidation
	18188341	1.28567	0.916667	4.77004	6.19968e-05	0.0160866	CG13659	CG13659 gene product from transcript CG13659-RA	metabolic process
	18137009	0.96	0.68	4.75616	6.43099e-05	0.0162305	CG33282	CG33282 gene product from transcript CG33282-RB	monosaccharide transport // transmembrane transport // proton transport // glucose transmembrane transport
	18141537	5.24833	-1.09	-4.75403	6.46717e-05	0.0162305	CG16704	CG16704 gene product from transcript CG16704-RB	negative regulation of endopeptidase activity
	18163675	1.083	0.936667	4.73367	6.82405e-05	0.0168499	CG34198	CG34198 gene product from transcript CG34198-RA	---
	18151370	7.62533	-1.43333	-4.70992	7.26539e-05	0.0174466	CG14500	CG14500 gene product from transcript CG14500-RA	---
	18170952	1.72133	1.34	4.70845	7.29363e-05	0.0174466	Nplp3	Neuropeptide-like precursor 3	neuropeptide signaling pathway // neuropeptide signaling pathway
	18198561	1.80133	1.32	4.69452	7.56664e-05	0.0178212	CG10827	CG10827 gene product from transcript CG10827-RA	dephosphorylation // metabolic process
	18168307	0.396333	-0.616667	-4.68301	7.79994e-05	0.0180923	ldbr	lariat debranching enzyme	RNA splicing, via transesterification reactions // RNA processing // mRNA processing // mRNA splicing, via spliceosome // RNA phosphodiester bond hydrolysis, endonucleolytic
	18194983	4.489	-1.74	-4.67039	8.06394e-05	0.0184255	Gasp	CG10287 gene product from transcript CG10287-RB	chitin metabolic process
	18196410	4.66667	1.37333	4.59458	9.84899e-05	0.0221733	Npc2d	Niemann-Pick type C-2d	sterol transport
	18218012	3.279	0.76	4.58526	0.000100938	0.0223951	su(r)	suppressor of rudimentary	'de novo' pyrimidine nucleobase biosynthetic process // oxidation-reduction process // 'de novo' pyrimidine nucleobase biosynthetic process // uracil catabolic process
	18163498	1.203	1.66667	4.551	0.00011048	0.024162	CG34040	CG34040 gene product from transcript CG34040-RA	biological_process
	18193059	2.754	0.493333	4.54065	0.000113537	0.0244808	GstD1	Glutathione S transferase D1	glutathione metabolic process // response to toxic substance // oxidation-reduction process
	18138743	2.68533	1.44	4.52957	0.000116901	0.0248561	CG43774	CG43774 gene product from transcript CG43774-RA	biological_process
	18158999	3.08233	-1.83667	-4.50175	0.000125794	0.0263806	CG8736	CG8736 gene product from transcript CG8736-RB	---
	18201183	2.28567	0.856667	4.43667	0.000149318	0.0308907	CG31098	CG31098 gene product from transcript CG31098-RA	metabolic process
	18200975	1.272	0.836667	4.41743	0.000157077	0.0320624	mesh	CG31004 gene product from transcript CG31004-RC	cell-matrix adhesion // smooth septate junction assembly // cell adhesion // multicellular organismal development
	18162584	1.74533	0.81	4.38863	0.000169445	0.0341284	CG30022	CG30022 gene product from transcript CG30022-RB	glutathione metabolic process // metabolic process
	18177756	0.436	0.573333	4.3837	0.000171656	0.0341284	CG10638	CG10638 gene product from transcript CG10638-RD	cellular aldehyde metabolic process // oxidation-reduction process
	18131557	6.02	0.61	4.37613	0.000175111	0.0343689	Aldh	Aldehyde dehydrogenase	pyruvate metabolic process // acetaldehyde metabolic process // response to ethanol // oxidation-reduction process // negative regulation of neuron death // metabolic process
	18199764	3.75233	-1.95	-4.36286	0.000181332	0.0351393	Cpr97Eb	Cuticular protein 97Eb	chitin-based cuticle development // chitin-based cuticle development
	18160259	0.694333	1.05333	4.34792	0.000188595	0.0356563	CG12868	CG12868 gene product from transcript CG12868-RB	---
	18163206	4.22267	0.873333	4.3478	0.000188657	0.0356563	fa2h	fatty acid 2-hydroylase	fatty acid biosynthetic process // oxidation-reduction process // lipid metabolic process // fatty acid metabolic process // fatty acid metabolic process
	18134407	3.03567	0.85	4.33571	0.00019475	0.0359985	Tsp29Fb	Tetraspanin 29Fb	cell surface receptor signaling pathway // biological_process
	18172213	3.18967	2	4.33283	0.000196229	0.0359985	se	sepia	eye pigment biosynthetic process // pteridine biosynthetic process // glutathione metabolic process // metabolic process // oxidation-reduction process // oxidation-reduction process
	18137060	0.589333	-0.62	-4.33033	0.000197523	0.0359985	lectin-37Da	CG33532 gene product from transcript CG33532-RA	calcium-dependent cell-cell adhesion via plasma membrane cell adhesion molecules
	18133747	2.15467	1.02667	4.32069	0.000202591	0.0364879	Cyp4ac1	CG14032 gene product from transcript CG14032-RA	hormone metabolic process // insecticide catabolic process // oxidation-reduction process
	18166531	0.750667	-0.593333	-4.30407	0.000211633	0.0376732	CG45101	CG45101 gene product from transcript CG45101-RA	biological_process
	18147117	2.495	1.31667	4.28195	0.000224297	0.0394685	Mal-A2	Maltase A2	carbohydrate metabolic process // glucose metabolic process // maltose metabolic process // metabolic process
	18166455	4.229	-0.696667	-4.26163	0.000236588	0.0411582	aay	astray	L-serine metabolic process // L-serine biosynthetic process // L-serine biosynthetic process // axon guidance // peripheral nervous system development // male courtship behavior, veined wing generated song production // behavioral response to ethanol // L-serine biosynthetic process // metabolic process // cellular amino acid biosynthetic process
	18181110	4.064	-1.36333	-4.24983	0.000244029	0.0419757	serp	serpentine	carbohydrate metabolic process // chitin metabolic process // open tracheal system development // regulation of tube length, open tracheal system // chitin catabolic process
	18137063	2.189	1.10667	4.22696	0.000259124	0.044077	lectin-37Db	CG33533 gene product from transcript CG33533-RA	calcium-dependent cell-cell adhesion via plasma membrane cell adhesion molecules
	18151155	2.067	0.726667	4.19508	0.000281713	0.0473928	CG9646	CG9646 gene product from transcript CG9646-RA	---
	18186192	4.88533	0.733333	4.18696	0.000287767	0.047885	CG9312	CG9312 gene product from transcript CG9312-RA	regulation of cell cycle
F2 Rich vs Poor	18161213	3.967	2.51667	9.26526	1.035e-09	1.58481e-05	CG16898	CG16898 gene product from transcript CG16898-RA	metabolic process
	18197619	4.52067	1.29667	7.52361	5.5648e-08	0.000425956	AOX1	Aldehyde oxidase 1	pyridoxal metabolic process // oxidation-reduction process
	18168480	7.146	0.876667	6.18983	1.52654e-06	0.00689358	CG13309	CG13309 gene product from transcript CG13309-RA	chitin metabolic process // multicellular organism reproduction
	18161727	2.16467	1.74333	6.12521	1.80118e-06	0.00689358	Cyp6d2	CG4373 gene product from transcript CG4373-RA	oxidation-reduction process // response to camptothecin // response to DDT // insecticide catabolic process
	18217997	3.99267	-1.01333	-5.87642	3.41788e-06	0.0104649	t	tan	histamine metabolic process // histamine biosynthetic process // visual perception // flight behavior // dopamine biosynthetic process // cuticle pigmentation
	18158874	4.269	-0.943333	-5.56507	7.67387e-06	0.0195799	ACC	Acetyl-CoA carboxylase	cell morphogenesis // glycogen metabolic process // fatty acid biosynthetic process // regulation of Notch signaling pathway // response to sucrose // triglyceride biosynthetic process // regulation of Wnt signaling pathway // regulation of growth // cellular response to sucrose stimulus // regulation of cellular protein localization // metabolic process
	18160245	6.22933	1.53667	5.27163	1.65437e-05	0.036181	Arc1	Activity-regulated cytoskeleton associated protein 1	muscle system process // muscle system process // behavioral response to starvation
	18139914	0.817667	0.99	5.21369	1.92632e-05	0.0368625	Cyp4e3	Cytochrome P450-4e3	oxidation-reduction process
	18218012	3.279	0.846667	5.10815	2.54271e-05	0.0432514	su(r)	suppressor of rudimentary	'de novo' pyrimidine nucleobase biosynthetic process // oxidation-reduction process // 'de novo' pyrimidine nucleobase biosynthetic process // uracil catabolic process
3) Test if diet quality of parents impact gene expression of their offspring focusing on offspring developed on poor diet. Here we were interested in priming of the offspring to poor diets.
	GeneID	AveExpr	Coef	t	P.value	P.value.adj	Gene symbol	Gene Description	GO Biological Process Term
F1 Poor vs Poor	18134430	4.50967	-1.89333	-6.58859	5.5516e-07	0.00849894	CG9568	CG9568 gene product from transcript CG9568-RA	---
	18186494	6.58233	-1.24333	-5.70506	5.32962e-06	0.0407955	CG5399	CG5399 gene product from transcript CG5399-RB	biological_process

## Sheet: Upregulated genes
Genes that were upregulated in flies developed on the poor diet compared to those from the rich diet in at least one generation
ID	Gene.Description	GO.Biological.Process.ID	GO.Biological.Process.Term	GO.Biological.Process.Evidence	GO.Cellular.Component.ID	GO.Cellular.Component.Term	GO.Cellular.Component.Evidence	GO.Molecular.Function.ID	GO.Molecular.Function.Term
18141819	tombola	GO:0007140 // GO:0051039	male meiosis // positive regulation of transcription during meiosis	inferred from mutant phenotype // inferred from mutant phenotype	GO:0000790	nuclear chromatin	inferred from direct assay	GO:0005515	protein binding
18141712	Jonah 25Biii	GO:0006508 // GO:0006508 // GO:0006508	proteolysis // proteolysis // proteolysis	inferred from electronic annotation // not recorded // ---	---	---	---	GO:0004175 // GO:0004252 // GO:0004175	endopeptidase activity // serine-type endopeptidase activity // endopeptidase activity
18134573	CG17633 gene product from transcript CG17633-RA	GO:0006508 // GO:0022008	proteolysis // neurogenesis	inferred from electronic annotation // inferred from mutant phenotype	GO:0005615 // GO:0005576	extracellular space // extracellular region	inferred from sequence or structural similarity // inferred from electronic annotation	GO:0004181 // GO:0008270 // GO:0004180 // GO:0004181 // GO:0008233 // GO:0008237 // GO:0016787 // GO:0046872	metallocarboxypeptidase activity // zinc ion binding // carboxypeptidase activity // metallocarboxypeptidase activity // peptidase activity // metallopeptidase activity // hydrolase activity // metal ion binding
18183923	Sorbitol dehydrogenase 1	GO:0055114	oxidation-reduction process	inferred from electronic annotation	---	---	---	GO:0003939 // GO:0008270 // GO:0016491 // GO:0003939 // GO:0046872	L-iditol 2-dehydrogenase activity // zinc ion binding // oxidoreductase activity // L-iditol 2-dehydrogenase activity // metal ion binding
18155614	CG43114 gene product from transcript CG43114-RA	GO:0006952 // GO:0008150	defense response // biological_process	inferred from electronic annotation // no biological data available	GO:0005575	cellular_component	no biological data available	GO:0003674	molecular_function
18141537	CG16704 gene product from transcript CG16704-RB	GO:0010951	negative regulation of endopeptidase activity	inferred from electronic annotation	---	---	---	GO:0004867 // GO:0004867	serine-type endopeptidase inhibitor activity // serine-type endopeptidase inhibitor activity
18202554	Ductus ejaculatorius peptide 99B	GO:0007186 // GO:0007621 // GO:0018991 // GO:0032504 // GO:0045434 // GO:0046662 // GO:0007610 // GO:0046008	G-protein coupled receptor signaling pathway // negative regulation of female receptivity // oviposition // multicellular organism reproduction // negative regulation of female receptivity, post-mating // regulation of oviposition // behavior // regulation of female receptivity, post-mating	inferred from direct assay // traceable author statement // inferred from mutant phenotype // inferred from expression pattern // inferred from mutant phenotype // traceable author statement // inferred from electronic annotation // inferred from electronic annotation	GO:0005576 // GO:0005615 // GO:0005576	extracellular region // extracellular space // extracellular region	non-traceable author statement // inferred from direct assay // inferred from electronic annotation	GO:0001664 // GO:0005179	G-protein coupled receptor binding // hormone activity
18175347	CG5707 gene product from transcript CG5707-RA	GO:0008150	biological_process	no biological data available	GO:0005575	cellular_component	no biological data available	GO:0003674 // GO:0016787	molecular_function // hydrolase activity
18215817	CG9914 gene product from transcript CG9914-RB	GO:0006631 // GO:0055114	fatty acid metabolic process // oxidation-reduction process	inferred from electronic annotation // inferred from electronic annotation	---	---	---	GO:0003857 // GO:0070403 // GO:0016491	3-hydroxyacyl-CoA dehydrogenase activity // NAD+ binding // oxidoreductase activity
18164515	CG42782 gene product from transcript CG42782-RB	GO:0008150	biological_process	no biological data available	GO:0005575	cellular_component	no biological data available	GO:0003674	molecular_function
18166531	CG45101 gene product from transcript CG45101-RA	GO:0008150	biological_process	no biological data available	GO:0005575 // GO:0016020 // GO:0016021	cellular_component // membrane // integral component of membrane	no biological data available // inferred from electronic annotation // inferred from electronic annotation	GO:0003674	molecular_function
18130780	Cytochrome c proximal	GO:0006119 // GO:0006122 // GO:0006123 // GO:0042773 // GO:0043280 // GO:0055114 // GO:0055114	oxidative phosphorylation // mitochondrial electron transport, ubiquinol to cytochrome c // mitochondrial electron transport, cytochrome c to oxygen // ATP synthesis coupled electron transport // positive regulation of cysteine-type endopeptidase activity involved in apoptotic process // oxidation-reduction process // oxidation-reduction process	inferred from sequence or structural similarity // --- // --- // --- // --- // inferred from direct assay // inferred from electronic annotation	GO:0005739 // GO:0005743 // GO:0005759 // GO:0005829 // GO:0005739 // GO:0005758 // GO:0005758 // GO:0070469	mitochondrion // mitochondrial inner membrane // mitochondrial matrix // cytosol // mitochondrion // mitochondrial intermembrane space // mitochondrial intermembrane space // respiratory chain	inferred from direct assay // inferred from sequence or structural similarity // inferred from sequence or structural similarity // inferred from direct assay // inferred from electronic annotation // --- // inferred from electronic annotation // inferred from electronic annotation	GO:0009055 // GO:0009055 // GO:0020037 // GO:0045155 // GO:0009055 // GO:0046872	electron carrier activity // electron carrier activity // heme binding // electron transporter, transferring electrons from CoQH2-cytochrome c reductase complex and cytochrome c oxidase complex activity // electron carrier activity // metal ion binding
18151717	Odorant-binding protein 56e	GO:0007606 // GO:0007606 // GO:0032504 // GO:0007606	sensory perception of chemical stimulus // sensory perception of chemical stimulus // multicellular organism reproduction // sensory perception of chemical stimulus	not recorded // inferred from sequence or structural similarity // inferred from expression pattern // ---	GO:0005576 // GO:0005615 // GO:0005576	extracellular region // extracellular space // extracellular region	not recorded // inferred from direct assay // ---	GO:0005549 // GO:0005549 // GO:0005549 // GO:0005549	odorant binding // odorant binding // odorant binding // odorant binding
18166455	astray	GO:0006563 // GO:0006564 // GO:0006564 // GO:0007411 // GO:0007422 // GO:0045433 // GO:0048149 // GO:0006564 // GO:0008152 // GO:0008652	L-serine metabolic process // L-serine biosynthetic process // L-serine biosynthetic process // axon guidance // peripheral nervous system development // male courtship behavior, veined wing generated song production // behavioral response to ethanol // L-serine biosynthetic process // metabolic process // cellular amino acid biosynthetic process	inferred from sequence or structural similarity // not recorded // non-traceable author statement // inferred from mutant phenotype // traceable author statement // inferred from mutant phenotype // inferred from mutant phenotype // inferred from electronic annotation // inferred from electronic annotation // inferred from electronic annotation	GO:0005737	cytoplasm	not recorded	GO:0000287 // GO:0000287 // GO:0004647 // GO:0004647 // GO:0004647 // GO:0005509 // GO:0004647 // GO:0016787 // GO:0016791 // GO:0046872	magnesium ion binding // magnesium ion binding // phosphoserine phosphatase activity // phosphoserine phosphatase activity // phosphoserine phosphatase activity // calcium ion binding // phosphoserine phosphatase activity // hydrolase activity // phosphatase activity // metal ion binding
18172213	sepia	GO:0006726 // GO:0006728 // GO:0006749 // GO:0008152 // GO:0055114 // GO:0055114	eye pigment biosynthetic process // pteridine biosynthetic process // glutathione metabolic process // metabolic process // oxidation-reduction process // oxidation-reduction process	inferred from genetic interaction // inferred from direct assay // inferred from direct assay // inferred from electronic annotation // --- // inferred from electronic annotation	GO:0005737 // GO:0005737 // GO:0005737	cytoplasm // cytoplasm // cytoplasm	inferred from sequence or structural similarity // --- // inferred from electronic annotation	GO:0004364 // GO:0004364 // GO:0004364 // GO:0004734 // GO:0004734 // GO:0004734 // GO:0016782 // GO:0042803 // GO:0045174 // GO:0045174 // GO:0004364 // GO:0004734 // GO:0016491	glutathione transferase activity // glutathione transferase activity // glutathione transferase activity // pyrimidodiazepine synthase activity // pyrimidodiazepine synthase activity // pyrimidodiazepine synthase activity // transferase activity, transferring sulfur-containing groups // protein homodimerization activity // glutathione dehydrogenase (ascorbate) activity // glutathione dehydrogenas…
18181110	serpentine	GO:0005975 // GO:0006030 // GO:0007424 // GO:0035159 // GO:0006032	carbohydrate metabolic process // chitin metabolic process // open tracheal system development // regulation of tube length, open tracheal system // chitin catabolic process	inferred from electronic annotation // inferred from electronic annotation // inferred from mutant phenotype // inferred from mutant phenotype // ---	GO:0005604 // GO:0005615 // GO:0005737 // GO:0005770 // GO:0005576 // GO:0005576	basement membrane // extracellular space // cytoplasm // late endosome // extracellular region // extracellular region	inferred from direct assay // inferred from direct assay // inferred from direct assay // inferred from direct assay // --- // inferred from electronic annotation	GO:0004099 // GO:0008061 // GO:0003824 // GO:0004099 // GO:0004568 // GO:0008061 // GO:0016787 // GO:0016810	chitin deacetylase activity // chitin binding // catalytic activity // chitin deacetylase activity // chitinase activity // chitin binding // hydrolase activity // hydrolase activity, acting on carbon-nitrogen (but not peptide) bonds
18139900	Adult cuticle protein 1	---	---	---	---	---	---	GO:0008012 // GO:0042302	structural constituent of adult chitin-based cuticle // structural constituent of cuticle
18143521	CG16885 gene product from transcript CG16885-RA	---	---	---	---	---	---	---	---
18170952	Neuropeptide-like precursor 3	GO:0007218 // GO:0007218	neuropeptide signaling pathway // neuropeptide signaling pathway	non-traceable author statement // inferred from electronic annotation	GO:0005576 // GO:0005576	extracellular region // extracellular region	non-traceable author statement // inferred from electronic annotation	GO:0005184	neuropeptide hormone activity
18174425	pale	GO:0006584 // GO:0007619 // GO:0008049 // GO:0008344 // GO:0009072 // GO:0009611 // GO:0035220 // GO:0040040 // GO:0042053 // GO:0042416 // GO:0042417 // GO:0043052 // GO:0048066 // GO:0048067 // GO:0048082 // GO:0048082 // GO:0048085 // GO:0055114 // GO:2000274 // GO:0042136 // GO:0042416 // GO:0042423	catecholamine metabolic process // courtship behavior // male courtship behavior // adult locomotory behavior // aromatic amino acid family metabolic process // response to wounding // wing disc development // thermosensory behavior // regulation of dopamine metabolic process // dopamine biosynthetic process // dopamine metabolic process // thermotaxis // developmental pigmentation // cuticle pig…	non-traceable author statement // non-traceable author statement // inferred from mutant phenotype // inferred from mutant phenotype // inferred from electronic annotation // inferred from expression pattern // inferred from mutant phenotype // inferred from mutant phenotype // non-traceable author statement // inferred from mutant phenotype // inferred from mutant phenotype // inferred from muta…	GO:0005575	cellular_component	no biological data available	GO:0004511 // GO:0004511 // GO:0004511 // GO:0005506 // GO:0004497 // GO:0004511 // GO:0016491 // GO:0016714 // GO:0046872	tyrosine 3-monooxygenase activity // tyrosine 3-monooxygenase activity // tyrosine 3-monooxygenase activity // iron ion binding // monooxygenase activity // tyrosine 3-monooxygenase activity // oxidoreductase activity // oxidoreductase activity, acting on paired donors, with incorporation or reduction of molecular oxygen, reduced pteridine as one donor, and incorporation of one atom of oxygen // …
18156744	Troponin C at 47D	---	---	---	---	---	---	GO:0005509 // GO:0005509 // GO:0005509 // GO:0046872	calcium ion binding // calcium ion binding // calcium ion binding // metal ion binding
18194983	CG10287 gene product from transcript CG10287-RB	GO:0006030	chitin metabolic process	inferred from electronic annotation	GO:0005576	extracellular region	inferred from electronic annotation	GO:0008061 // GO:0008061 // GO:0008061 // GO:0016490	chitin binding // chitin binding // chitin binding // structural constituent of peritrophic membrane
18168307	lariat debranching enzyme	GO:0000375 // GO:0006396 // GO:0006397 // GO:0000398 // GO:0090502	RNA splicing, via transesterification reactions // RNA processing // mRNA processing // mRNA splicing, via spliceosome // RNA phosphodiester bond hydrolysis, endonucleolytic	inferred from sequence or structural similarity // inferred from sequence or structural similarity // inferred from electronic annotation // --- // ---	GO:0005634 // GO:0005634 // GO:0005634	nucleus // nucleus // nucleus	inferred from sequence or structural similarity // --- // inferred from electronic annotation	GO:0008419 // GO:0008419 // GO:0016787 // GO:0016788	RNA lariat debranching enzyme activity // RNA lariat debranching enzyme activity // hydrolase activity // hydrolase activity, acting on ester bonds
18167814	CG15021 gene product from transcript CG15021-RA	---	---	---	---	---	---	---	---
18187254	Cuticular protein 92F	GO:0040003 // GO:0040003 // GO:0048856	chitin-based cuticle development // chitin-based cuticle development // anatomical structure development	not recorded // --- // ---	GO:0031012 // GO:0005615 // GO:0031012	extracellular matrix // extracellular space // extracellular matrix	not recorded // --- // ---	GO:0005214 // GO:0008010 // GO:0008010 // GO:0042302 // GO:0042302	structural constituent of chitin-based cuticle // structural constituent of chitin-based larval cuticle // structural constituent of chitin-based larval cuticle // structural constituent of cuticle // structural constituent of cuticle
18165482	Larval serum protein 2	GO:0008045 // GO:0016201	motor neuron axon guidance // synaptic target inhibition	inferred from mutant phenotype // inferred from mutant phenotype	GO:0005576 // GO:0005616 // GO:0005811 // GO:0005576 // GO:0005615	extracellular region // larval serum protein complex // lipid particle // extracellular region // extracellular space	non-traceable author statement // inferred from direct assay // inferred from direct assay // inferred from electronic annotation // inferred from electronic annotation	GO:0045735 // GO:0045735	nutrient reservoir activity // nutrient reservoir activity
18199764	Cuticular protein 97Eb	GO:0040003 // GO:0040003	chitin-based cuticle development // chitin-based cuticle development	not recorded // ---	GO:0031012 // GO:0005615 // GO:0031012	extracellular matrix // extracellular space // extracellular matrix	not recorded // --- // ---	GO:0005214 // GO:0008010 // GO:0008010 // GO:0042302 // GO:0042302	structural constituent of chitin-based cuticle // structural constituent of chitin-based larval cuticle // structural constituent of chitin-based larval cuticle // structural constituent of cuticle // structural constituent of cuticle
18158999	CG8736 gene product from transcript CG8736-RB	---	---	---	---	---	---	---	---

## Sheet: Downregulated genes
Genes that were downregulated in flies developed on the poor diet compared to those from the rich diet in at least one generation
ID	Gene.Description	GO.Biological.Process.ID	GO.Biological.Process.Term	GO.Biological.Process.Evidence	GO.Cellular.Component.ID	GO.Cellular.Component.Term	GO.Cellular.Component.Evidence	GO.Molecular.Function.ID	GO.Molecular.Function.Term
18161213	CG16898 gene product from transcript CG16898-RA	GO:0008152	metabolic process	inferred from electronic annotation	---	---	---	GO:0016740	transferase activity
18197619	Aldehyde oxidase 1	GO:0042817 // GO:0055114	pyridoxal metabolic process // oxidation-reduction process	inferred from mutant phenotype // inferred from electronic annotation	GO:0005575	cellular_component	no biological data available	GO:0004732 // GO:0004732 // GO:0005506 // GO:0009055 // GO:0016614 // GO:0050660 // GO:0051537 // GO:0003824 // GO:0016491 // GO:0046872 // GO:0051536	pyridoxal oxidase activity // pyridoxal oxidase activity // iron ion binding // electron carrier activity // oxidoreductase activity, acting on CH-OH group of donors // flavin adenine dinucleotide binding // 2 iron, 2 sulfur cluster binding // catalytic activity // oxidoreductase activity // metal ion binding // iron-sulfur cluster binding
18133453	CG3285 gene product from transcript CG3285-RA	GO:0055085 // GO:0015992 // GO:1904659	transmembrane transport // proton transport // glucose transmembrane transport	inferred from electronic annotation // --- // ---	GO:0016021 // GO:0016020	integral component of membrane // membrane	inferred from electronic annotation // inferred from electronic annotation	GO:0022857 // GO:0005215	transmembrane transporter activity // transporter activity
18148353	Aminolevulinate synthase	GO:0006783 // GO:0040003 // GO:0006782 // GO:0006783 // GO:0009058 // GO:0033014	heme biosynthetic process // chitin-based cuticle development // protoporphyrinogen IX biosynthetic process // heme biosynthetic process // biosynthetic process // tetrapyrrole biosynthetic process	inferred from sequence or structural similarity // inferred from mutant phenotype // inferred from electronic annotation // inferred from electronic annotation // inferred from electronic annotation // inferred from electronic annotation	GO:0005739 // GO:0005759 // GO:0005739 // GO:0005759	mitochondrion // mitochondrial matrix // mitochondrion // mitochondrial matrix	inferred from reviewed computational analysis // inferred from sequence or structural similarity // inferred from electronic annotation // inferred from electronic annotation	GO:0003870 // GO:0003870 // GO:0030170 // GO:0003824 // GO:0003870 // GO:0016740 // GO:0016746	5-aminolevulinate synthase activity // 5-aminolevulinate synthase activity // pyridoxal phosphate binding // catalytic activity // 5-aminolevulinate synthase activity // transferase activity // transferase activity, transferring acyl groups
18207604	CG15784 gene product from transcript CG15784-RB	GO:0008150	biological_process	no biological data available	GO:0005575	cellular_component	no biological data available	GO:0003674	molecular_function
18161727	CG4373 gene product from transcript CG4373-RA	GO:0055114 // GO:1901563 // GO:0046680 // GO:0046701	oxidation-reduction process // response to camptothecin // response to DDT // insecticide catabolic process	inferred from electronic annotation // inferred from mutant phenotype // --- // ---	GO:0016020 // GO:0043231 // GO:0005783 // GO:0005789 // GO:0016020 // GO:0031090 // GO:0043231	membrane // intracellular membrane-bounded organelle // endoplasmic reticulum // endoplasmic reticulum membrane // membrane // organelle membrane // intracellular membrane-bounded organelle	non-traceable author statement // non-traceable author statement // inferred from electronic annotation // inferred from electronic annotation // inferred from electronic annotation // inferred from electronic annotation // inferred from electronic annotation	GO:0005506 // GO:0009055 // GO:0009055 // GO:0016705 // GO:0020037 // GO:0004497 // GO:0016491 // GO:0016491 // GO:0046872	iron ion binding // electron carrier activity // electron carrier activity // oxidoreductase activity, acting on paired donors, with incorporation or reduction of molecular oxygen // heme binding // monooxygenase activity // oxidoreductase activity // oxidoreductase activity // metal ion binding
18165951	lethal (3) 02640	GO:0018160 // GO:0033014	peptidyl-pyrromethane cofactor linkage // tetrapyrrole biosynthetic process	inferred from electronic annotation // inferred from electronic annotation	---	---	---	GO:0004418 // GO:0004418	hydroxymethylbilane synthase activity // hydroxymethylbilane synthase activity
18160245	Activity-regulated cytoskeleton associated protein 1	GO:0003012 // GO:0003012 // GO:0042595	muscle system process // muscle system process // behavioral response to starvation	inferred from expression pattern // inferred from genetic interaction // inferred from direct assay	GO:0030017 // GO:0045202	sarcomere // synapse	inferred from direct assay // inferred from direct assay	GO:0003676 // GO:0008270	nucleic acid binding // zinc ion binding
18134545	Apolipoprotein lipid transfer particle	GO:0015918 // GO:0032370 // GO:0034196 // GO:0006869	sterol transport // positive regulation of lipid transport // acylglycerol transport // lipid transport	inferred from mutant phenotype // inferred from mutant phenotype // inferred from mutant phenotype // inferred from electronic annotation	GO:0005615 // GO:0005615 // GO:0005875 // GO:0005886 // GO:0045178	extracellular space // extracellular space // microtubule associated complex // plasma membrane // basal part of cell	inferred from direct assay // inferred from sequence or structural similarity // inferred from direct assay // inferred from direct assay // inferred from direct assay	GO:0005319 // GO:0008289 // GO:0070325 // GO:0005319	lipid transporter activity // lipid binding // lipoprotein particle receptor binding // lipid transporter activity
18188341	CG13659 gene product from transcript CG13659-RA	GO:0008152	metabolic process	inferred from electronic annotation	---	---	---	GO:0016740	transferase activity
18137009	CG33282 gene product from transcript CG33282-RB	GO:0015749 // GO:0055085 // GO:0015992 // GO:1904659	monosaccharide transport // transmembrane transport // proton transport // glucose transmembrane transport	inferred from sequence or structural similarity // inferred from electronic annotation // --- // ---	GO:0016020 // GO:0016021 // GO:0016020	membrane // integral component of membrane // membrane	inferred from sequence or structural similarity // inferred from electronic annotation // inferred from electronic annotation	GO:0015145 // GO:0022857 // GO:0005215	monosaccharide transmembrane transporter activity // transmembrane transporter activity // transporter activity
18137020	CG33301 gene product from transcript CG33301-RB	GO:0008150 // GO:0008152	biological_process // metabolic process	no biological data available // inferred from electronic annotation	GO:0005575	cellular_component	no biological data available	GO:0003674 // GO:0016740	molecular_function // transferase activity
18168480	CG13309 gene product from transcript CG13309-RA	GO:0006030 // GO:0032504	chitin metabolic process // multicellular organism reproduction	inferred from electronic annotation // inferred from expression pattern	GO:0005576 // GO:0005615 // GO:0005615	extracellular region // extracellular space // extracellular space	inferred from electronic annotation // not recorded // ---	GO:0008061 // GO:0003674	chitin binding // molecular_function
18188338	CG11893 gene product from transcript CG11893-RA	GO:0022416 // GO:0035220 // GO:0008152	chaeta development // wing disc development // metabolic process	inferred from genetic interaction // inferred from genetic interaction // inferred from electronic annotation	---	---	---	GO:0016740	transferase activity
18167031	CG13905 gene product from transcript CG13905-RB	---	---	---	---	---	---	---	---
18150710	CG10242 gene product from transcript CG10242-RA	GO:0055114	oxidation-reduction process	inferred from electronic annotation	GO:0016020 // GO:0043231 // GO:0005783 // GO:0005789 // GO:0016020 // GO:0031090 // GO:0043231	membrane // intracellular membrane-bounded organelle // endoplasmic reticulum // endoplasmic reticulum membrane // membrane // organelle membrane // intracellular membrane-bounded organelle	non-traceable author statement // non-traceable author statement // inferred from electronic annotation // inferred from electronic annotation // inferred from electronic annotation // inferred from electronic annotation // inferred from electronic annotation	GO:0005506 // GO:0009055 // GO:0009055 // GO:0016705 // GO:0020037 // GO:0004497 // GO:0016491 // GO:0016491 // GO:0046872	iron ion binding // electron carrier activity // electron carrier activity // oxidoreductase activity, acting on paired donors, with incorporation or reduction of molecular oxygen // heme binding // monooxygenase activity // oxidoreductase activity // oxidoreductase activity // metal ion binding
18183061	Glutathione S transferase D2	GO:0006749 // GO:0009636 // GO:0055114	glutathione metabolic process // response to toxic substance // oxidation-reduction process	inferred from direct assay // inferred from electronic annotation // traceable author statement	GO:0005737 // GO:0005737	cytoplasm // cytoplasm	inferred from sequence or structural similarity // ---	GO:0004364 // GO:0004364 // GO:0004364 // GO:0004602 // GO:0004364 // GO:0016740	glutathione transferase activity // glutathione transferase activity // glutathione transferase activity // glutathione peroxidase activity // glutathione transferase activity // transferase activity
18134568	CG13117 gene product from transcript CG13117-RB	---	---	---	---	---	---	---	---
18169447	CG7272 gene product from transcript CG7272-RA	GO:0034219 // GO:0006810 // GO:0008643	carbohydrate transmembrane transport // transport // carbohydrate transport	inferred from sequence or structural similarity // inferred from electronic annotation // inferred from electronic annotation	GO:0005794 // GO:0005886 // GO:0016020 // GO:0016021	Golgi apparatus // plasma membrane // membrane // integral component of membrane	inferred from sequence or structural similarity // inferred from sequence or structural similarity // inferred from electronic annotation // inferred from electronic annotation	GO:0051119	sugar transmembrane transporter activity
18151320	CG5002 gene product from transcript CG5002-RA	GO:0008272 // GO:0055085 // GO:0006810 // GO:0015701 // GO:0019532 // GO:0042391 // GO:0051453 // GO:1902358 // GO:1902476	sulfate transport // transmembrane transport // transport // bicarbonate transport // oxalate transport // regulation of membrane potential // regulation of intracellular pH // sulfate transmembrane transport // chloride transmembrane transport	inferred from electronic annotation // inferred from electronic annotation // inferred from electronic annotation // --- // --- // --- // --- // --- // ---	GO:0016021 // GO:0005887 // GO:0016020	integral component of membrane // integral component of plasma membrane // membrane	inferred from electronic annotation // --- // inferred from electronic annotation	GO:0005215 // GO:0015381 // GO:0005254 // GO:0008271 // GO:0015106 // GO:0015116 // GO:0015116 // GO:0015301 // GO:0019531	transporter activity // high-affinity sulfate transmembrane transporter activity // chloride channel activity // secondary active sulfate transmembrane transporter activity // bicarbonate transmembrane transporter activity // sulfate transmembrane transporter activity // sulfate transmembrane transporter activity // anion:anion antiporter activity // oxalate transmembrane transporter activity
18218012	suppressor of rudimentary	GO:0006207 // GO:0055114 // GO:0006207 // GO:0006212	'de novo' pyrimidine nucleobase biosynthetic process // oxidation-reduction process // 'de novo' pyrimidine nucleobase biosynthetic process // uracil catabolic process	inferred from genetic interaction // inferred from electronic annotation // inferred from electronic annotation // ---	GO:0005737 // GO:0005737	cytoplasm // cytoplasm	inferred from electronic annotation // ---	GO:0004152 // GO:0004159 // GO:0017113 // GO:0017113 // GO:0051536 // GO:0003824 // GO:0004159 // GO:0016491 // GO:0016627 // GO:0017113 // GO:0017113 // GO:1990663	dihydroorotate dehydrogenase activity // dihydrouracil dehydrogenase (NAD+) activity // dihydropyrimidine dehydrogenase (NADP+) activity // dihydropyrimidine dehydrogenase (NADP+) activity // iron-sulfur cluster binding // catalytic activity // dihydrouracil dehydrogenase (NAD+) activity // oxidoreductase activity // oxidoreductase activity, acting on the CH-CH group of donors // dihydropyrimidin…
18193059	Glutathione S transferase D1	GO:0006749 // GO:0009636 // GO:0055114	glutathione metabolic process // response to toxic substance // oxidation-reduction process	inferred from direct assay // inferred from electronic annotation // ---	GO:0005737 // GO:0005737	cytoplasm // cytoplasm	inferred from sequence or structural similarity // ---	GO:0004364 // GO:0004364 // GO:0004364 // GO:0018833 // GO:0004364 // GO:0004602 // GO:0016740 // GO:0016829 // GO:0018833	glutathione transferase activity // glutathione transferase activity // glutathione transferase activity // DDT-dehydrochlorinase activity // glutathione transferase activity // glutathione peroxidase activity // transferase activity // lyase activity // DDT-dehydrochlorinase activity
18190622	CG33346 gene product from transcript CG33346-RB	GO:0006309 // GO:0006979 // GO:0009617 // GO:0090501 // GO:1901562	apoptotic DNA fragmentation // response to oxidative stress // response to bacterium // RNA phosphodiester bond hydrolysis // response to paraquat	--- // inferred from mutant phenotype // inferred from mutant phenotype // inferred from direct assay // inferred from mutant phenotype	GO:0005737 // GO:0016020	cytoplasm // membrane	inferred from direct assay // inferred from direct assay	GO:0003676 // GO:0016787 // GO:0046872 // GO:0004536 // GO:0004540 // GO:0004518	nucleic acid binding // hydrolase activity // metal ion binding // deoxyribonuclease activity // ribonuclease activity // nuclease activity
18170809	CG8620 gene product from transcript CG8620-RA	---	---	---	---	---	---	---	---
18145284	CG33511 gene product from transcript CG33511-RB	---	---	---	---	---	---	---	---
18162584	CG30022 gene product from transcript CG30022-RB	GO:0006749 // GO:0008152	glutathione metabolic process // metabolic process	inferred from sequence or structural similarity // inferred from electronic annotation	GO:0005654 // GO:0005739	nucleoplasm // mitochondrion	inferred from sequence or structural similarity // inferred from sequence or structural similarity	GO:0005506 // GO:0016787	iron ion binding // hydrolase activity
18169001	CG14125 gene product from transcript CG14125-RB	GO:0006030	chitin metabolic process	inferred from electronic annotation	GO:0005576	extracellular region	inferred from electronic annotation	GO:0008061	chitin binding
18160259	CG12868 gene product from transcript CG12868-RB	---	---	---	---	---	---	---	---
18149205	Tetraspanin 42Ec	GO:0008150	biological_process	no biological data available	GO:0016021 // GO:0016021 // GO:0016021 // GO:0016020 // GO:0016021	integral component of membrane // integral component of membrane // integral component of membrane // membrane // integral component of membrane	inferred from electronic annotation // not recorded // inferred from sequence or structural similarity // inferred from electronic annotation // ---	GO:0003674	molecular_function
18158346	Tetraspanin 42Ed	GO:0008150	biological_process	no biological data available	GO:0016021 // GO:0016021 // GO:0016021 // GO:0016020 // GO:0016021	integral component of membrane // integral component of membrane // integral component of membrane // membrane // integral component of membrane	inferred from electronic annotation // not recorded // inferred from sequence or structural similarity // inferred from electronic annotation // ---	GO:0003674	molecular_function
18157989	CG4302 gene product from transcript CG4302-RA	GO:0006011 // GO:0008152 // GO:0009813 // GO:0052696	UDP-glucose metabolic process // metabolic process // flavonoid biosynthetic process // flavonoid glucuronidation	inferred from sequence or structural similarity // inferred from electronic annotation // --- // ---	GO:0005783 // GO:0016020 // GO:0016021 // GO:0043231	endoplasmic reticulum // membrane // integral component of membrane // intracellular membrane-bounded organelle	inferred from sequence or structural similarity // inferred from electronic annotation // inferred from electronic annotation // ---	GO:0008194 // GO:0016758 // GO:0015020 // GO:0015020 // GO:0016740 // GO:0016757	UDP-glycosyltransferase activity // transferase activity, transferring hexosyl groups // glucuronosyltransferase activity // glucuronosyltransferase activity // transferase activity // transferase activity, transferring glycosyl groups
18214729	CG15347 gene product from transcript CG15347-RA	---	---	---	---	---	---	---	---
18186192	CG9312 gene product from transcript CG9312-RA	GO:0051726	regulation of cell cycle	inferred from direct assay	---	---	---	---	---
18133571	CG15423 gene product from transcript CG15423-RA	---	---	---	---	---	---	---	---
18177756	CG10638 gene product from transcript CG10638-RD	GO:0006081 // GO:0055114	cellular aldehyde metabolic process // oxidation-reduction process	inferred from sequence or structural similarity // inferred from electronic annotation	---	---	---	GO:0004032 // GO:0016491 // GO:0004032	alditol:NADP+ 1-oxidoreductase activity // oxidoreductase activity // alditol:NADP+ 1-oxidoreductase activity
18161053	CG15098 gene product from transcript CG15098-RA	---	---	---	GO:0016021 // GO:0016020 // GO:0016021	integral component of membrane // membrane // integral component of membrane	not recorded // inferred from electronic annotation // inferred from electronic annotation	---	---
18163498	CG34040 gene product from transcript CG34040-RA	GO:0008150	biological_process	no biological data available	GO:0005575	cellular_component	no biological data available	GO:0003674	molecular_function
18200975	CG31004 gene product from transcript CG31004-RC	GO:0007160 // GO:0090528 // GO:0007155 // GO:0007275	cell-matrix adhesion // smooth septate junction assembly // cell adhesion // multicellular organismal development	inferred from electronic annotation // inferred from mutant phenotype // inferred from electronic annotation // inferred from electronic annotation	GO:0005920 // GO:0005886 // GO:0005918 // GO:0016020 // GO:0016021 // GO:0016327 // GO:0030054	smooth septate junction // plasma membrane // septate junction // membrane // integral component of membrane // apicolateral plasma membrane // cell junction	inferred from direct assay // inferred from electronic annotation // inferred from electronic annotation // inferred from electronic annotation // inferred from electronic annotation // inferred from electronic annotation // inferred from electronic annotation	GO:0003674	molecular_function
18186494	CG5399 gene product from transcript CG5399-RB	GO:0008150	biological_process	no biological data available	GO:0005575	cellular_component	no biological data available	GO:0003674	molecular_function
18149383	CG2064 gene product from transcript CG2064-RA	GO:0008152 // GO:0055114	metabolic process // oxidation-reduction process	inferred from electronic annotation // inferred from electronic annotation	GO:0012505 // GO:0016020 // GO:0016021	endomembrane system // membrane // integral component of membrane	inferred from direct assay // inferred from electronic annotation // inferred from electronic annotation	GO:0016491	oxidoreductase activity
18140938	CG15255 gene product from transcript CG15255-RB	GO:0006508 // GO:0022008	proteolysis // neurogenesis	inferred from electronic annotation // inferred from mutant phenotype	---	---	---	GO:0004222 // GO:0008270 // GO:0004222 // GO:0008233 // GO:0008237 // GO:0016787 // GO:0046872	metalloendopeptidase activity // zinc ion binding // metalloendopeptidase activity // peptidase activity // metallopeptidase activity // hydrolase activity // metal ion binding
18136862	Mucin related 29B	GO:0008150	biological_process	no biological data available	GO:0031012 // GO:0031012	extracellular matrix // extracellular matrix	not recorded // ---	GO:0005201 // GO:0005201	extracellular matrix structural constituent // extracellular matrix structural constituent
18149978	CG12934 gene product from transcript CG12934-RB	---	---	---	---	---	---	---	---
18156915	thetaTrypsin	GO:0006508 // GO:0006508 // GO:0006508 // GO:0006508	proteolysis // proteolysis // proteolysis // proteolysis	inferred from electronic annotation // not recorded // non-traceable author statement // ---	GO:0005576 // GO:0005576 // GO:0005615 // GO:0005737	extracellular region // extracellular region // extracellular space // cytoplasm	non-traceable author statement // inferred from electronic annotation // inferred from electronic annotation // ---	GO:0004252 // GO:0004252 // GO:0004252 // GO:0004252 // GO:0004252 // GO:0008233 // GO:0008236 // GO:0016787	serine-type endopeptidase activity // serine-type endopeptidase activity // serine-type endopeptidase activity // serine-type endopeptidase activity // serine-type endopeptidase activity // peptidase activity // serine-type peptidase activity // hydrolase activity
18138743	CG43774 gene product from transcript CG43774-RA	GO:0008150	biological_process	no biological data available	GO:0005575	cellular_component	no biological data available	GO:0003674	molecular_function
18137060	CG33532 gene product from transcript CG33532-RA	GO:0016339	calcium-dependent cell-cell adhesion via plasma membrane cell adhesion molecules	inferred from direct assay	GO:0005576 // GO:0005576 // GO:0005576	extracellular region // extracellular region // extracellular region	inferred from direct assay // not recorded // ---	GO:0005534 // GO:0005534 // GO:0030246	galactose binding // galactose binding // carbohydrate binding
18137063	CG33533 gene product from transcript CG33533-RA	GO:0016339	calcium-dependent cell-cell adhesion via plasma membrane cell adhesion molecules	inferred from direct assay	GO:0005576 // GO:0005576 // GO:0005576	extracellular region // extracellular region // extracellular region	inferred from direct assay // not recorded // ---	GO:0005534 // GO:0005534 // GO:0030246	galactose binding // galactose binding // carbohydrate binding
18161522	poor Imd response upon knock-in	GO:0009609 // GO:0045824 // GO:0050777 // GO:0061060	response to symbiotic bacterium // negative regulation of innate immune response // negative regulation of immune response // negative regulation of peptidoglycan recognition protein signaling pathway	inferred from mutant phenotype // inferred from mutant phenotype // inferred from mutant phenotype // inferred from mutant phenotype	---	---	---	GO:0005102 // GO:0005515	receptor binding // protein binding
18163206	fatty acid 2-hydroylase	GO:0006633 // GO:0055114 // GO:0006629 // GO:0006631 // GO:0006631	fatty acid biosynthetic process // oxidation-reduction process // lipid metabolic process // fatty acid metabolic process // fatty acid metabolic process	inferred from electronic annotation // inferred from electronic annotation // inferred from electronic annotation // --- // inferred from electronic annotation	GO:0016021 // GO:0005783 // GO:0005783 // GO:0005789 // GO:0016020	integral component of membrane // endoplasmic reticulum // endoplasmic reticulum // endoplasmic reticulum membrane // membrane	inferred from electronic annotation // --- // inferred from electronic annotation // inferred from electronic annotation // inferred from electronic annotation	GO:0005506 // GO:0020037 // GO:0052722 // GO:0080132 // GO:0016491 // GO:0046872 // GO:0080132	iron ion binding // heme binding // fatty acid in-chain hydroxylase activity // fatty acid alpha-hydroxylase activity // oxidoreductase activity // metal ion binding // fatty acid alpha-hydroxylase activity
18139914	Cytochrome P450-4e3	GO:0055114	oxidation-reduction process	inferred from electronic annotation	GO:0005811 // GO:0016020 // GO:0043231 // GO:0005783 // GO:0005789 // GO:0016020 // GO:0031090 // GO:0043231	lipid particle // membrane // intracellular membrane-bounded organelle // endoplasmic reticulum // endoplasmic reticulum membrane // membrane // organelle membrane // intracellular membrane-bounded organelle	inferred from direct assay // non-traceable author statement // non-traceable author statement // inferred from electronic annotation // inferred from electronic annotation // inferred from electronic annotation // inferred from electronic annotation // inferred from electronic annotation	GO:0005506 // GO:0009055 // GO:0009055 // GO:0016705 // GO:0020037 // GO:0004497 // GO:0016491 // GO:0046872	iron ion binding // electron carrier activity // electron carrier activity // oxidoreductase activity, acting on paired donors, with incorporation or reduction of molecular oxygen // heme binding // monooxygenase activity // oxidoreductase activity // metal ion binding
18151370	CG14500 gene product from transcript CG14500-RA	---	---	---	---	---	---	GO:0030246	carbohydrate binding
18134430	CG9568 gene product from transcript CG9568-RA	---	---	---	---	---	---	---	---
18153649	CG30269 gene product from transcript CG30269-RB	---	---	---	GO:0016020 // GO:0016021	membrane // integral component of membrane	inferred from electronic annotation // inferred from electronic annotation	---	---
18163675	CG34198 gene product from transcript CG34198-RA	---	---	---	---	---	---	---	---
18147117	Maltase A2	GO:0005975 // GO:0006006 // GO:0000023 // GO:0008152	carbohydrate metabolic process // glucose metabolic process // maltose metabolic process // metabolic process	inferred from electronic annotation // non-traceable author statement // inferred from electronic annotation // inferred from electronic annotation	---	---	---	GO:0003824 // GO:0004558 // GO:0043169 // GO:0004558 // GO:0016787 // GO:0016798 // GO:0032450	catalytic activity // alpha-1,4-glucosidase activity // cation binding // alpha-1,4-glucosidase activity // hydrolase activity // hydrolase activity, acting on glycosyl bonds // maltose alpha-glucosidase activity
18164556	CG42808 gene product from transcript CG42808-RA	---	---	---	---	---	---	---	---
18149415	CG12825 gene product from transcript CG12825-RA	---	---	---	GO:0016021 // GO:0016020 // GO:0016021	integral component of membrane // membrane // integral component of membrane	not recorded // inferred from electronic annotation // inferred from electronic annotation	---	---
18159991	CG44250 gene product from transcript CG44250-RB	GO:0008150	biological_process	no biological data available	GO:0005575	cellular_component	no biological data available	GO:0003674	molecular_function
18169284	CG13482 gene product from transcript CG13482-RA	---	---	---	---	---	---	---	---
18188326	CG11878 gene product from transcript CG11878-RA	GO:0008152	metabolic process	inferred from electronic annotation	---	---	---	GO:0016740	transferase activity
18210509	CG32640 gene product from transcript CG32640-RA	GO:0009408	response to heat	inferred from sequence or structural similarity	GO:0016020 // GO:0016021	membrane // integral component of membrane	inferred from electronic annotation // inferred from electronic annotation	---	---
18177918	CG10116 gene product from transcript CG10116-RA	GO:0016042 // GO:0008152	lipid catabolic process // metabolic process	inferred from sequence or structural similarity // inferred from electronic annotation	GO:0005575 // GO:0005576	cellular_component // extracellular region	no biological data available // inferred from electronic annotation	GO:0016298 // GO:0052689 // GO:0016787	lipase activity // carboxylic ester hydrolase activity // hydrolase activity
18178610	CG5506 gene product from transcript CG5506-RA	---	---	---	---	---	---	---	---
